# Supplementary material for: Contribution of hippocampal BDNF/CREB signaling pathway and gut microbiota to emotional behavior impairment induced by chronic unpredictable mild stress during pregnancy in rats offspring
Source: PeerJ. 2022 Jun 24;10:e13605. doi: 10.7717/peerj.13605 (PMC9235812; doi:10.7717/peerj.13605)
Supplement: Supplemental Information 1 [file peerj-10-13605-s001.xls]

## Sheet: maternal plasma corticosterone 
	Day0	Day1	Day7	Day14	Day21
Control	62.3	59.65	79.35	116.2	101
	92.7	46.35	91.95	112.85	78.45
	114.5	150.05	102.35	88.85	101.55
	68	104.5	85.35	117.95	119.2
	64.7	119	116.2	91.55	80.4
	96.9	77.95	106.9	79	109.2
	87.5	79	67.5	89.85	74.7
Model	67	90.85	82	98	110.2
	59.1	72.5	114	168	95.35
	74.95	85.6	92.9	170.5	123.6
	73.35	84.9	171.95	156	201.05
	129.6	109.9	158.35	180.25	97.7
	68.7	109.15	124.1	132.55	124.95
	77.25	83.95	152.05	124.1	91.15
	83.55	97.55	132.95	171.95	100.65
	95.4	73.35	111	158.35	73.65

## Sheet: maternal weight
	Day0	Day1	Day7	Day14	Day21
Control	196	192	212	227	235
	186	186	216	231	239
	199	204	221	244	261
	216	222	245	268	291
	203	206	224	252	272
	196	200	215	237	250
	205	203	228	238	242
Model	210	206	218	239	242
	191	191	203	224	228
	198	199	207	231	251
	225	221	215	225	232
	183	186	193	216	228
	197	203	200	212	231
	216	225	228	237	241
	210	202	213	228	243
	200	202	210	229	233

## Sheet: Sucrose preference test (SPT)
Pure consumption(ml)	Day0	Day1	Day7	Day14	Day21
Control	6	4	7	5	8
	5	9	4	4	5
	4	3	10	5	4
	7	3	9	5	5
Model	4	7	3	4	4
	7	10		3	6
	7	3	11	3	3
	9	3	5	4	6
	13	12	8	4	7
	4		3	6	8
		6	4	5	8
	3	10	3	4	8
	12	3	3	5	6
sugar water consumption(ml)	Day0	Day1	Day7	Day14	Day21
Control	10	6	10	10	11
	11	10	8	7	9
	12	11	13	10	10
	10	9	9	11	12
Model	5	4	3	13	8
	3	4	7	10	5
	7	4	11	9	13
	4	3	7	6	11
	7	8	8	8	8
	4	6	13	9	11
	7	3	9	8	7
	5	4	10	8	7
				12	12
total liquid consumption(ml)	Day0	Day1	Day7	Day14	Day21
Control	17	14	17	11	18
	14	16	12	14	16
	14	13	23	16	16
	19	14	18	14	15
Model	12	20	6	8	9
	12	20	18	7	9
	20	12	16	7	10
	20	9	15	7	10
	21	20	11	12	14
	15	14	17	11	12
	10	18	12	7	15
	24	15	13	9	11
1% sucrose preference	Day0	Day1	Day7	Day14	Day21
Control	0.65	0.71	0.59	0.55	0.56
	0.64	0.44	0.67	0.71	0.69
	0.71	0.77	0.57	0.69	0.75
	0.63	0.79	0.5	0.64	0.67
Model	0.67	0.65	0.5	0.5	0.56
	0.42	0.5	0.39	0.57	0.33
	0.65	0.75	0.69	0.57	0.7
	0.55	0.67	0.47	0.43	0.4
	0.38	0.4	0.73	0.67	0.5
	0.73	0.57	0.76	0.55	0.33
	0.7	0.44	0.75	0.43	0.47
	0.5	0.8	0.77	0.44	0.45

## Sheet: Open-field test (OFT)
horizontal movement score	Day0	Day1	Day7	Day14	Day21
control	63	114	85	57	58
	80	62	78	74	92
	76	66	114	97	75
	85	80	62	74	73
	78	76	66	60	70
					46
					60
					49
					67
model	52	69	37	49	34
	65	70	39	66	40
	41	64	55	36	60
	59	48	62	47	87
	93	65	80	50	60
	60		52	67	94
	53		55	72	51
			33
vertical movement score	Day0	Day1	Day7	Day14	Day21
control	14	5	7	9	5
	8	18	9	15	4
	10	11	8	10	7
	7	14	12	8	12
	17	12		7	8
		8		11
		8
		10
model	13	8	10	7	3
	9	10	6	6	4
	9	10	9	6	4
	15	9	11	8	3
	9	10	10	4	6
	11		4	3
	16			4
	10

## Sheet: offspring
group	body weight	plasma corticosterone	sugar water consumption(ml)	Pure consumption(ml)	total liquid consumption(ml)	1% sucrose preference	horizontal movement score	vertical movement score	time spent immobile	The number of rising
control offspring	110	127.6	9.33	3.33	12.67	0.7368	65	9	106.67	52
	116	122.05	9	3	12	0.75	94	6	109.67	46
	109	95.05	7.5	3	9.5	0.6842	75	14	87.5	49
	114	94.2	9.75	4	13.75	0.7091	77	8	71	54
	87	105.5	9.5	3	12.5	0.76	71	8	62	63
	89	124.15	8.25	3.75	14	0.7321	89	8	96	47
	81	89.05	7.5	3.25	9.75	0.6667	89	9
	83.5	96.75					98	9
	83	88.75
	80.5	92.7
	89.5
	87.5
	85
	86
	83
	84
model offspring	102	141.85	5.48	5	10.33	0.5161	70	5	122.33	37
	98	117.4	6.33	6	12.33	0.5134	72	8	127	46
	106	116.45	7.25	4	11.25	0.6444	46	2	195	41
	68.5	107.65	6.75	5	11.75	0.5745	85	5	156.67	53
	68.5	121.6	8.25	3	11.5	0.7391	58	11	123.33	36
	65	145.5	7.75	6	13.75	0.5636	70	6	188.5	38
	66	104.4	8	5	13	0.6154	71	9
	76	103.05					67	2
	68.5	146.5
	74	119.7
	71.5
	69.5
	70
	92
	94.5
	107

## Sheet: WB+pcr
Protein	Control offspring	Stress offspring		mRNA	Control offspring	Stress offspring
BDNF	1	0.89		BDNF	1	0.507678
	1	0.93			1.04516	0.776578
	1	0.78			1.40932	0.746939
TrkB	1	0.89		TrkB	1	0.297192
	1	0.83			0.920737	0.393563
	1	0.68			0.949827	0.314893
CREB	1	0.56		CREB	1	0.382856
	1	0.71			1.44594	0.43245
	1	0.65			0.898308	0.744273
