# Supplementary material for: Contribution of hippocampal BDNF/CREB signaling pathway and gut microbiota to emotional behavior impairment induced by chronic unpredictable mild stress during pregnancy in rats offspring
Source: PeerJ. 2022 Jun 24;10:e13605. doi: 10.7717/peerj.13605 (PMC9235812; doi:10.7717/peerj.13605)
Supplement: Supplemental Information 2 [file peerj-10-13605-s002.xls]

## Sheet: Sheet1
	female						offspring
OTU ID	DS16	DS23	DS26	MS7	MS4	MS29	DSZ22_1	DSZ28_1	DSZ22_9	DSZ26_33	DSZ22_2	DSZ28_27	MSZ18_2	MSZ18_1	MSZ2_1	MSZ7_4	MSZ12_13	MSZ12_16
d__Bacteria; k__norank_d__Bacteria; p__Firmicutes; c__Bacilli; o__Lactobacillales; f__Lactobacillaceae; g__Lactobacillus	1692	656	1926	1181	416	2217	30440	11022	6604	1954	19646	19697	14502	22661	10016	5243	16211	10734
d__Bacteria; k__norank_d__Bacteria; p__Bacteroidetes; c__Bacteroidia; o__Bacteroidales; f__Muribaculaceae; g__norank_f__Muribaculaceae	9943	15160	8167	10088	11731	14052	7452	11242	10019	10109	6892	4596	2866	9689	7876	14886	9829	8901
d__Bacteria; k__norank_d__Bacteria; p__Firmicutes; c__Clostridia; o__Clostridiales; f__Lachnospiraceae; g__Lachnospiraceae_NK4A136_group	2424	11116	557	3244	5004	373	465	106	2691	1905	2177	595	0	480	311	1935	118	1944
d__Bacteria; k__norank_d__Bacteria; p__Bacteroidetes; c__Bacteroidia; o__Bacteroidales; f__Prevotellaceae; g__Prevotellaceae_UCG-001	7	3	13	2000	4283	7304	0	1550	5071	1766	0	6164	0	0	375	2081	4416	6932
d__Bacteria; k__norank_d__Bacteria; p__Bacteroidetes; c__Bacteroidia; o__Bacteroidales; f__Bacteroidaceae; g__Bacteroides	934	1510	1764	1470	1838	1008	4972	1304	2683	3568	1086	287	9406	603	323	469	753	785
d__Bacteria; k__norank_d__Bacteria; p__Firmicutes; c__Clostridia; o__Clostridiales; f__Peptostreptococcaceae; g__Romboutsia	1016	514	2676	1094	121	2789	980	6067	697	3226	212	1760	477	295	4291	350	2755	17
d__Bacteria; k__norank_d__Bacteria; p__Firmicutes; c__Clostridia; o__Clostridiales; f__Ruminococcaceae; g__Ruminococcaceae_UCG-014	6964	1237	4657	6434	3618	1209	0	104	1051	846	36	207	2	37	81	1883	402	770
d__Bacteria; k__norank_d__Bacteria; p__Bacteroidetes; c__Bacteroidia; o__Bacteroidales; f__Rikenellaceae; g__Alistipes	1078	3591	449	2620	2794	648	209	28	3518	948	146	813	100	67	174	4010	634	507
d__Bacteria; k__norank_d__Bacteria; p__Firmicutes; c__Erysipelotrichia; o__Erysipelotrichales; f__Erysipelotrichaceae; g__Turicibacter	902	93	2078	834	31	1713	406	10946	48	104	23	482	784	451	11152	81	915	1
d__Bacteria; k__norank_d__Bacteria; p__Bacteroidetes; c__Bacteroidia; o__Bacteroidales; f__Prevotellaceae; g__Prevotellaceae_NK3B31_group	7	3	1	490	152	1	0	1568	1072	1497	0	1186	110	3815	397	1222	3148	478
d__Bacteria; k__norank_d__Bacteria; p__Firmicutes; c__Clostridia; o__Clostridiales; f__Lachnospiraceae; g__unclassified_f__Lachnospiraceae	1062	3142	2997	1017	1019	2802	107	897	600	518	131	452	9	264	180	423	1375	3114
d__Bacteria; k__norank_d__Bacteria; p__Firmicutes; c__Clostridia; o__Clostridiales; f__Ruminococcaceae; g__unclassified_f__Ruminococcaceae	5678	1444	917	1125	2041	520	45	93	1286	5389	68	98	0	118	208	1368	732	764
d__Bacteria; k__norank_d__Bacteria; p__Firmicutes; c__Clostridia; o__Clostridiales; f__Ruminococcaceae; g__Ruminococcus_1	4852	729	2703	425	1347	930	0	188	1086	2645	43	347	0	47	16	277	157	108
d__Bacteria; k__norank_d__Bacteria; p__Firmicutes; c__Clostridia; o__Clostridiales; f__Ruminococcaceae; g__Ruminococcaceae_UCG-005	3764	50	676	228	94	2467	6	124	41	117	2	15	0	6	4	899	11	22
d__Bacteria; k__norank_d__Bacteria; p__Firmicutes; c__Clostridia; o__Clostridiales; f__Clostridiaceae_1; g__Clostridium_sensu_stricto_1	493	53	1614	547	22	1131	5	172	388	394	1	475	35	300	156	306	961	4
d__Bacteria; k__norank_d__Bacteria; p__Actinobacteria; c__Actinobacteria; o__Bifidobacteriales; f__Bifidobacteriaceae; g__Bifidobacterium	13	11	100	69	7	516	263	1649	244	215	0	387	886	1721	670	556	816	5
d__Bacteria; k__norank_d__Bacteria; p__Verrucomicrobia; c__Verrucomicrobiae; o__Verrucomicrobiales; f__Akkermansiaceae; g__Akkermansia	628	629	25	17	190	63	307	27	27	15	242	78	4000	1367	13	179	15	0
d__Bacteria; k__norank_d__Bacteria; p__Proteobacteria; c__Gammaproteobacteria; o__Betaproteobacteriales; f__Burkholderiaceae; g__Parasutterella	53	33	67	101	27	230	77	855	978	140	27	53	3503	1569	27	253	498	28
d__Bacteria; k__norank_d__Bacteria; p__Firmicutes; c__Clostridia; o__Clostridiales; f__Lachnospiraceae; g__norank_f__Lachnospiraceae	318	769	186	386	627	342	81	342	94	210	106	96	0	114	135	151	88	125
d__Bacteria; k__norank_d__Bacteria; p__Firmicutes; c__Clostridia; o__Clostridiales; f__Ruminococcaceae; g__norank_f__Ruminococcaceae	175	627	495	367	1279	65	40	38	235	756	120	60	1	108	421	53	278	226
d__Bacteria; k__norank_d__Bacteria; p__Bacteroidetes; c__Bacteroidia; o__Bacteroidales; f__Tannerellaceae; g__Parabacteroides	63	54	77	85	77	460	310	132	160	192	174	12	3079	113	27	209	74	50
d__Bacteria; k__norank_d__Bacteria; p__Firmicutes; c__Clostridia; o__Clostridiales; f__Ruminococcaceae; g__Eubacterium]_coprostanoligenes_group	623	87	346	111	202	122	22	28	85	1032	1	31	1	40	12	409	82	78
d__Bacteria; k__norank_d__Bacteria; p__Firmicutes; c__Clostridia; o__Clostridiales; f__Lachnospiraceae; g__Blautia	153	35	25	72	216	2244	190	55	100	565	115	6	10	81	131	71	1	6
d__Bacteria; k__norank_d__Bacteria; p__Firmicutes; c__Clostridia; o__Clostridiales; f__Ruminococcaceae; g__Ruminiclostridium_9	504	609	267	486	673	168	23	51	122	327	53	53	1	54	82	289	64	130
d__Bacteria; k__norank_d__Bacteria; p__Firmicutes; c__Negativicutes; o__Selenomonadales; f__Acidaminococcaceae; g__Phascolarctobacterium	0	0	0	0	0	397	969	0	0	0	137	0	189	2	0	2	1	0
d__Bacteria; k__norank_d__Bacteria; p__Bacteroidetes; c__Bacteroidia; o__Bacteroidales; f__Marinifilaceae; g__Odoribacter	49	194	107	141	150	46	80	97	412	824	31	24	6	39	103	250	147	149
d__Bacteria; k__norank_d__Bacteria; p__Firmicutes; c__Clostridia; o__Clostridiales; f__Ruminococcaceae; g__Intestinimonas	459	535	166	508	316	121	17	17	191	356	26	55	3	12	47	187	111	105
d__Bacteria; k__norank_d__Bacteria; p__Firmicutes; c__Clostridia; o__Clostridiales; f__Ruminococcaceae; g__Ruminococcaceae_UCG-013	1906	210	317	263	158	147	6	27	3	51	1	1	0	1	0	26	42	167
d__Bacteria; k__norank_d__Bacteria; p__Proteobacteria; c__Gammaproteobacteria; o__Enterobacteriales; f__Enterobacteriaceae; g__Escherichia-Shigella	10	40	31	406	14	55	521	687	500	3	896	6	400	117	41	25	12	4
d__Bacteria; k__norank_d__Bacteria; p__Tenericutes; c__Mollicutes; o__Mollicutes_RF39; f__norank_o__Mollicutes_RF39; g__norank_o__Mollicutes_RF39	750	105	391	202	631	26	0	11	54	77	0	17	0	10	10	249	11	27
d__Bacteria; k__norank_d__Bacteria; p__Firmicutes; c__Clostridia; o__Clostridiales; f__Lachnospiraceae; g__Eubacterium]_xylanophilum_group	287	171	241	326	727	40	0	46	40	240	0	61	0	150	3	103	82	82
d__Bacteria; k__norank_d__Bacteria; p__Firmicutes; c__Clostridia; o__Clostridiales; f__Ruminococcaceae; g__Ruminococcaceae_NK4A214_group	339	129	254	363	410	241	10	4	30	324	4	9	0	9	3	330	23	38
d__Bacteria; k__norank_d__Bacteria; p__Firmicutes; c__Clostridia; o__Clostridiales; f__Christensenellaceae; g__Christensenellaceae_R-7_group	258	34	253	56	83	404	118	32	17	52	136	15	0	13	3	136	36	17
d__Bacteria; k__norank_d__Bacteria; p__Firmicutes; c__Clostridia; o__Clostridiales; f__Ruminococcaceae; g__Ruminiclostridium_5	203	212	96	189	384	123	38	11	59	144	7	23	2	39	142	72	131	77
d__Bacteria; k__norank_d__Bacteria; p__Firmicutes; c__Clostridia; o__Clostridiales; f__Ruminococcaceae; g__Ruminiclostridium	298	357	53	192	445	41	10	9	73	394	28	47	0	32	343	32	204	63
d__Bacteria; k__norank_d__Bacteria; p__Firmicutes; c__Clostridia; o__Clostridiales; f__Lachnospiraceae; g__Butyrivibrio	0	0	640	0	0	233	0	0	0	0	0	0	0	0	0	0	0	0
d__Bacteria; k__norank_d__Bacteria; p__Firmicutes; c__Clostridia; o__Clostridiales; f__Ruminococcaceae; g__Ruminiclostridium_6	156	116	147	106	6	30	0	0	217	26	7	144	0	3	0	5	366	38
d__Bacteria; k__norank_d__Bacteria; p__Firmicutes; c__Clostridia; o__Clostridiales; f__Ruminococcaceae; g__Ruminococcaceae_UCG-010	75	69	241	176	74	71	5	3	234	319	1	29	0	7	7	198	82	33
d__Bacteria; k__norank_d__Bacteria; p__Firmicutes; c__Clostridia; o__Clostridiales; f__Ruminococcaceae; g__Fournierella	934	31	160	18	216	13	0	0	4	10	0	0	0	2	0	470	5	6
d__Bacteria; k__norank_d__Bacteria; p__Cyanobacteria; c__Melainabacteria; o__Gastranaerophilales; f__norank_o__Gastranaerophilales; g__norank_o__Gastranaerophilales	20	22	31	4	12	10	15	8	18	217	14	4	1726	19	26	28	15	3
d__Bacteria; k__norank_d__Bacteria; p__Firmicutes; c__Clostridia; o__Clostridiales; f__Lachnospiraceae; g__Lachnoclostridium	194	33	44	99	129	253	96	5	12	36	41	13	969	21	33	42	34	22
d__Bacteria; k__norank_d__Bacteria; p__Firmicutes; c__Clostridia; o__Clostridiales; f__Ruminococcaceae; g__Oscillibacter	82	283	123	183	247	84	3	5	44	174	0	29	0	27	94	34	105	57
d__Bacteria; k__norank_d__Bacteria; p__Firmicutes; c__Clostridia; o__Clostridiales; f__Lachnospiraceae; g__Roseburia	21	138	16	62	81	230	1146	8	16	66	29	18	0	21	8	28	1	5
d__Bacteria; k__norank_d__Bacteria; p__Firmicutes; c__Erysipelotrichia; o__Erysipelotrichales; f__Erysipelotrichaceae; g__Faecalibaculum	2	0	3	2	1	0	0	42	105	4	0	33	91	348	56	553	13	1
d__Bacteria; k__norank_d__Bacteria; p__Actinobacteria; c__Actinobacteria; o__Coriobacteriales; f__Eggerthellaceae; g__Enterorhabdus	106	49	112	64	150	52	25	29	59	68	1	55	1	21	52	46	60	84
d__Bacteria; k__norank_d__Bacteria; p__Firmicutes; c__Clostridia; o__Clostridiales; f__Clostridiales_vadinBB60_group; g__norank_f__Clostridiales_vadinBB60_group	22	83	67	35	62	36	16	2	147	97	16	25	4	1	14	133	46	54
d__Bacteria; k__norank_d__Bacteria; p__Actinobacteria; c__Actinobacteria; o__Coriobacteriales; f__Eggerthellaceae; g__Adlercreutzia	58	78	302	61	85	72	7	14	44	159	2	45	5	29	29	27	32	54
d__Bacteria; k__norank_d__Bacteria; p__Firmicutes; c__unclassified_p__Firmicutes; o__unclassified_p__Firmicutes; f__unclassified_p__Firmicutes; g__unclassified_p__Firmicutes	14	0	23	16	1	64	86	344	43	19	7	106	73	37	192	15	114	7
d__Bacteria; k__norank_d__Bacteria; p__Firmicutes; c__Bacilli; o__Lactobacillales; f__Leuconostocaceae; g__Weissella	0	2	1321	0	0	0	0	0	0	0	0	0	0	0	0	1	0	0
d__Bacteria; k__norank_d__Bacteria; p__Firmicutes; c__Clostridia; o__Clostridiales; f__Ruminococcaceae; g__Ruminococcus_2	15	7	16	25	12	25	0	0	0	0	0	34	0	0	0	160	27	7
d__Bacteria; k__norank_d__Bacteria; p__Firmicutes; c__Erysipelotrichia; o__Erysipelotrichales; f__Erysipelotrichaceae; g__Erysipelatoclostridium	52	23	14	31	23	37	19	43	70	81	16	11	0	5	4	10	24	37
d__Bacteria; k__norank_d__Bacteria; p__Firmicutes; c__Clostridia; o__Clostridiales; f__Peptococcaceae; g__norank_f__Peptococcaceae	108	136	89	82	98	42	4	31	51	64	9	6	0	6	12	60	9	11
d__Bacteria; k__norank_d__Bacteria; p__Actinobacteria; c__Actinobacteria; o__Coriobacteriales; f__Atopobiaceae; g__Coriobacteriaceae_UCG-002	35	7	32	31	9	29	1	9	43	39	0	29	13	94	11	85	52	5
d__Bacteria; k__norank_d__Bacteria; p__Firmicutes; c__Bacilli; o__Lactobacillales; f__Streptococcaceae; g__Streptococcus	44	71	35	30	67	119	19	87	33	17	14	2	42	28	26	110	14	6
d__Bacteria; k__norank_d__Bacteria; p__Firmicutes; c__Clostridia; o__Clostridiales; f__Lachnospiraceae; g__Ruminococcus]_gauvreauii_group	118	2	0	4	2	485	336	16	1	0	25	1	0	0	0	17	8	0
d__Bacteria; k__norank_d__Bacteria; p__Actinobacteria; c__Actinobacteria; o__Micrococcales; f__Micrococcaceae; g__Rothia	54	75	20	16	132	92	15	78	37	20	6	1	23	7	13	208	20	0
d__Bacteria; k__norank_d__Bacteria; p__Firmicutes; c__Clostridia; o__Clostridiales; f__Lachnospiraceae; g__Lachnospiraceae_UCG-006	50	85	24	96	134	6	1	0	7	33	17	7	1	2	1	42	6	5
d__Bacteria; k__norank_d__Bacteria; p__Bacteroidetes; c__Bacteroidia; o__Bacteroidales; f__unclassified_o__Bacteroidales; g__unclassified_o__Bacteroidales	2	11	2	29	25	89	1	40	64	58	6	54	0	17	17	41	62	90
d__Bacteria; k__norank_d__Bacteria; p__Firmicutes; c__Clostridia; o__Clostridiales; f__Lachnospiraceae; g__Marvinbryantia	89	6	40	52	100	287	4	12	31	10	4	2	0	9	0	26	5	11
d__Bacteria; k__norank_d__Bacteria; p__Bacteroidetes; c__Bacteroidia; o__Bacteroidales; f__Muribaculaceae; g__Muribaculum	41	78	53	69	41	1	193	15	99	121	1	10	0	0	8	8	1	0
d__Bacteria; k__norank_d__Bacteria; p__Proteobacteria; c__Alphaproteobacteria; o__Rhodospirillales; f__norank_o__Rhodospirillales; g__norank_o__Rhodospirillales	353	4	51	6	12	12	19	0	1	155	1	11	20	4	1	2	1	0
d__Bacteria; k__norank_d__Bacteria; p__Firmicutes; c__Clostridia; o__Clostridiales; f__Lachnospiraceae; g__Bacteroides]_pectinophilus_group	60	16	45	3	82	17	0	0	0	0	0	0	0	0	0	3	0	10
d__Bacteria; k__norank_d__Bacteria; p__Firmicutes; c__Clostridia; o__Clostridiales; f__Ruminococcaceae; g__Papillibacter	7	9	42	19	19	21	0	4	0	0	0	6	0	2	0	117	29	46
d__Bacteria; k__norank_d__Bacteria; p__Firmicutes; c__Erysipelotrichia; o__Erysipelotrichales; f__Erysipelotrichaceae; g__norank_f__Erysipelotrichaceae	150	75	7	9	23	19	2	9	1	4	2	14	0	1	17	14	0	1
d__Bacteria; k__norank_d__Bacteria; p__Firmicutes; c__Clostridia; o__Clostridiales; f__Lachnospiraceae; g__GCA-900066575	22	88	36	86	75	16	3	21	15	58	4	2	0	13	28	8	40	17
d__Bacteria; k__norank_d__Bacteria; p__Firmicutes; c__Clostridia; o__Clostridiales; f__Lachnospiraceae; g__Lachnospiraceae_NK4B4_group	13	96	16	47	45	8	0	2	3	5	0	6	0	23	18	4	27	9
d__Bacteria; k__norank_d__Bacteria; p__Firmicutes; c__Clostridia; o__Clostridiales; f__Ruminococcaceae; g__GCA-900066225	58	33	33	28	32	52	5	14	38	40	3	9	0	1	4	18	17	23
d__Bacteria; k__norank_d__Bacteria; p__Bacteroidetes; c__Bacteroidia; o__Bacteroidales; f__Marinifilaceae; g__Butyricimonas	8	26	24	12	7	19	15	14	10	68	4	0	0	4	3	29	3	8
d__Bacteria; k__norank_d__Bacteria; p__Firmicutes; c__Clostridia; o__Clostridiales; f__Ruminococcaceae; g__Ruminococcaceae_UCG-008	1	0	0	0	0	554	0	0	0	0	0	0	0	0	0	0	0	0
d__Bacteria; k__norank_d__Bacteria; p__Firmicutes; c__Bacilli; o__Lactobacillales; f__Enterococcaceae; g__Enterococcus	3	4	34	12	2	8	9	17	3	1	1	6	14	4	4	10	1	7
d__Bacteria; k__norank_d__Bacteria; p__Actinobacteria; c__Actinobacteria; o__Coriobacteriales; f__Eggerthellaceae; g__unclassified_f__Eggerthellaceae	24	23	20	76	16	16	1	6	4	13	1	10	2	5	3	21	21	1
d__Bacteria; k__norank_d__Bacteria; p__Bacteroidetes; c__Bacteroidia; o__Flavobacteriales; f__Flavobacteriaceae; g__norank_f__Flavobacteriaceae	16	13	31	10	11	9	2	5	19	52	2	5	0	3	1	55	13	4
d__Bacteria; k__norank_d__Bacteria; p__Firmicutes; c__Clostridia; o__Clostridiales; f__Lachnospiraceae; g__Eubacterium]_ruminantium_group	0	0	0	458	0	0	0	0	0	0	0	0	0	0	0	0	0	0
d__Bacteria; k__norank_d__Bacteria; p__Firmicutes; c__Clostridia; o__Clostridiales; f__Lachnospiraceae; g__Ruminococcus]_torques_group	39	1	0	0	0	252	14	0	0	0	3	0	0	0	1	0	0	0
d__Bacteria; k__norank_d__Bacteria; p__Firmicutes; c__Clostridia; o__Clostridiales; f__Ruminococcaceae; g__UBA1819	20	74	24	33	132	9	13	1	0	10	0	1	0	0	6	12	2	1
d__Bacteria; k__norank_d__Bacteria; p__Patescibacteria; c__Saccharimonadia; o__Saccharimonadales; f__Saccharimonadaceae; g__Candidatus_Saccharimonas	5	14	31	13	9	7	0	25	7	3	0	17	0	1	1	19	21	15
d__Bacteria; k__norank_d__Bacteria; p__Firmicutes; c__Clostridia; o__Clostridiales; f__Lachnospiraceae; g__Acetatifactor	3	38	6	7	14	7	1	2	6	8	36	5	0	12	35	8	1	6
d__Bacteria; k__norank_d__Bacteria; p__Firmicutes; c__Clostridia; o__Clostridiales; f__Lachnospiraceae; g__Tyzzerella	34	16	17	16	30	2	2	0	14	19	10	8	0	6	1	3	9	8
d__Bacteria; k__norank_d__Bacteria; p__Firmicutes; c__Clostridia; o__Clostridiales; f__Lachnospiraceae; g__Lachnospiraceae_UCG-001	0	12	5	8	65	32	1	0	5	1	4	5	0	0	48	1	3	33
d__Bacteria; k__norank_d__Bacteria; p__Firmicutes; c__Clostridia; o__Clostridiales; f__unclassified_o__Clostridiales; g__unclassified_o__Clostridiales	16	12	42	0	1	19	0	1	1	1	0	24	0	0	0	1	0	1
d__Bacteria; k__norank_d__Bacteria; p__Firmicutes; c__Clostridia; o__Clostridiales; f__Family_XIII; g__Eubacterium]_nodatum_group	40	20	21	19	38	20	0	0	17	21	7	2	0	0	0	12	6	13
d__Bacteria; k__norank_d__Bacteria; p__Firmicutes; c__Clostridia; o__Clostridiales; f__Family_XIII; g__Anaerovorax	45	28	14	65	9	4	4	0	6	9	0	1	0	0	0	12	1	1
d__Bacteria; k__norank_d__Bacteria; p__Firmicutes; c__Clostridia; o__Clostridiales; f__Family_XIII; g__Family_XIII_AD3011_group	19	31	16	25	21	20	6	1	9	11	1	2	0	1	1	3	5	1
d__Bacteria; k__norank_d__Bacteria; p__Tenericutes; c__Mollicutes; o__Izimaplasmatales; f__norank_o__Izimaplasmatales; g__norank_o__Izimaplasmatales	0	0	7	0	0	7	0	0	4	1	0	1	0	0	0	47	9	6
d__Bacteria; k__norank_d__Bacteria; p__Firmicutes; c__Clostridia; o__Clostridiales; f__Ruminococcaceae; g__Ruminococcaceae_UCG-007	67	16	19	21	31	20	0	4	17	6	0	1	0	0	1	29	1	1
d__Bacteria; k__norank_d__Bacteria; p__Proteobacteria; c__Deltaproteobacteria; o__Desulfovibrionales; f__Desulfovibrionaceae; g__Bilophila	3	6	9	8	12	4	19	1	5	13	4	2	9	3	6	9	3	6
d__Bacteria; k__norank_d__Bacteria; p__unclassified_k__norank_d__Bacteria; c__unclassified_k__norank_d__Bacteria; o__unclassified_k__norank_d__Bacteria; f__unclassified_k__norank_d__Bacteria; g__unclassified_k__norank_d__Bacteria	12	3	13	21	1	8	7	14	3	14	5	8	4	2	27	8	7	4
d__Bacteria; k__norank_d__Bacteria; p__Firmicutes; c__Clostridia; o__Clostridiales; f__Family_XIII; g__Eubacterium]_brachy_group	8	24	23	12	17	8	2	0	3	17	1	6	0	2	0	8	8	3
d__Bacteria; k__norank_d__Bacteria; p__Firmicutes; c__Clostridia; o__Clostridiales; f__Christensenellaceae; g__norank_f__Christensenellaceae	25	15	21	26	26	19	2	0	20	19	3	1	0	0	2	13	2	2
d__Bacteria; k__norank_d__Bacteria; p__Tenericutes; c__Mollicutes; o__Anaeroplasmatales; f__Anaeroplasmataceae; g__Anaeroplasma	0	88	1	0	0	14	0	0	0	37	0	13	0	0	0	33	1	0
d__Bacteria; k__norank_d__Bacteria; p__Firmicutes; c__Clostridia; o__Clostridiales; f__Lachnospiraceae; g__A2	0	4	0	9	2	34	0	0	1	4	0	0	0	4	0	3	1	0
d__Bacteria; k__norank_d__Bacteria; p__Firmicutes; c__Erysipelotrichia; o__Erysipelotrichales; f__Erysipelotrichaceae; g__Faecalitalea	19	0	0	8	0	119	42	0	0	0	15	1	0	0	0	0	1	0
d__Bacteria; k__norank_d__Bacteria; p__Firmicutes; c__Bacilli; o__Lactobacillales; f__Aerococcaceae; g__Aerococcus	3	14	189	8	0	0	0	0	0	0	0	0	0	0	0	0	0	0
d__Bacteria; k__norank_d__Bacteria; p__Firmicutes; c__Clostridia; o__Clostridiales; f__Ruminococcaceae; g__Anaerotruncus	0	6	0	9	5	7	7	6	9	15	5	4	13	1	18	1	4	6
d__Bacteria; k__norank_d__Bacteria; p__Firmicutes; c__Clostridia; o__Clostridiales; f__Ruminococcaceae; g__Negativibacillus	13	15	5	8	11	60	0	1	0	0	0	0	0	2	0	5	2	0
d__Bacteria; k__norank_d__Bacteria; p__Firmicutes; c__Erysipelotrichia; o__Erysipelotrichales; f__Erysipelotrichaceae; g__Candidatus_Stoquefichus	2	13	0	12	12	27	0	18	3	0	0	1	0	0	3	7	0	3
d__Bacteria; k__norank_d__Bacteria; p__Firmicutes; c__Clostridia; o__Clostridiales; f__Ruminococcaceae; g__Harryflintia	10	8	0	21	16	2	0	1	1	18	3	2	0	2	19	6	7	15
d__Bacteria; k__norank_d__Bacteria; p__Firmicutes; c__Clostridia; o__Clostridiales; f__Lachnospiraceae; g__ASF356	9	29	1	5	11	17	6	3	0	0	9	1	2	4	1	2	4	2
d__Bacteria; k__norank_d__Bacteria; p__Firmicutes; c__Clostridia; o__Clostridiales; f__Eubacteriaceae; g__Anaerofustis	13	0	1	1	5	19	20	0	1	1	7	0	0	1	1	7	4	3
d__Bacteria; k__norank_d__Bacteria; p__Firmicutes; c__Clostridia; o__Clostridiales; f__Lachnospiraceae; g__Acetitomaculum	27	68	41	11	9	2	0	0	0	0	0	0	0	0	0	0	0	0
d__Bacteria; k__norank_d__Bacteria; p__Firmicutes; c__Clostridia; o__Clostridiales; f__Lachnospiraceae; g__Lachnospiraceae_FCS020_group	8	4	6	11	3	20	0	2	0	16	1	0	0	3	1	0	0	0
d__Bacteria; k__norank_d__Bacteria; p__Firmicutes; c__Clostridia; o__Clostridiales; f__Ruminococcaceae; g__Butyricicoccus	2	12	8	19	33	39	0	0	7	13	0	0	0	2	0	4	0	3
d__Bacteria; k__norank_d__Bacteria; p__Firmicutes; c__Erysipelotrichia; o__Erysipelotrichales; f__Erysipelotrichaceae; g__unclassified_f__Erysipelotrichaceae	1	0	1	0	1	5	0	6	29	14	1	0	0	2	7	5	0	1
d__Bacteria; k__norank_d__Bacteria; p__Firmicutes; c__Clostridia; o__Clostridiales; f__Lachnospiraceae; g__Tyzzerella_3	0	3	0	7	14	0	0	0	0	0	0	0	0	0	0	0	3	75
d__Bacteria; k__norank_d__Bacteria; p__Actinobacteria; c__Actinobacteria; o__Coriobacteriales; f__Eggerthellaceae; g__DNF00809	1	6	2	10	20	3	0	0	2	11	1	2	0	2	8	3	4	3
d__Bacteria; k__norank_d__Bacteria; p__Bacteroidetes; c__Bacteroidia; o__Bacteroidales; f__Muribaculaceae; g__unclassified_f__Muribaculaceae	0	0	0	7	13	17	0	3	27	8	0	16	0	0	2	1	16	6
d__Bacteria; k__norank_d__Bacteria; p__Firmicutes; c__Clostridia; o__Clostridiales; f__Ruminococcaceae; g__Candidatus_Soleaferrea	5	8	7	7	5	12	10	3	7	3	2	1	0	2	0	12	1	4
d__Bacteria; k__norank_d__Bacteria; p__Firmicutes; c__Clostridia; o__Clostridiales; f__Family_XIII; g__Family_XIII_UCG-001	6	6	8	11	34	3	3	0	2	4	2	0	0	1	0	6	0	0
d__Bacteria; k__norank_d__Bacteria; p__Firmicutes; c__Clostridia; o__Clostridiales; f__Defluviitaleaceae; g__Defluviitaleaceae_UCG-011	9	9	6	10	4	7	0	0	3	0	0	0	0	0	0	12	2	0
d__Bacteria; k__norank_d__Bacteria; p__Actinobacteria; c__Actinobacteria; o__Coriobacteriales; f__norank_o__Coriobacteriales; g__norank_o__Coriobacteriales	14	0	4	0	1	53	1	0	0	1	0	0	0	0	0	2	0	0
d__Bacteria; k__norank_d__Bacteria; p__Firmicutes; c__Clostridia; o__Clostridiales; f__Ruminococcaceae; g__Pygmaiobacter	0	10	8	3	38	8	0	0	0	8	0	1	0	0	0	3	3	6
d__Bacteria; k__norank_d__Bacteria; p__Firmicutes; c__Clostridia; o__Clostridiales; f__Ruminococcaceae; g__Ruminococcaceae_UCG-009	22	18	3	7	4	8	2	0	1	0	1	0	0	0	0	6	0	0
d__Bacteria; k__norank_d__Bacteria; p__Deferribacteres; c__Deferribacteres; o__Deferribacterales; f__Deferribacteraceae; g__Mucispirillum	2	1	4	0	13	1	0	0	1	2	0	0	0	0	0	8	13	4
d__Bacteria; k__norank_d__Bacteria; p__Actinobacteria; c__Actinobacteria; o__Corynebacteriales; f__Corynebacteriaceae; g__Corynebacterium_1	3	2	57	0	0	0	0	0	0	7	0	0	0	2	0	0	0	0
d__Bacteria; k__norank_d__Bacteria; p__Proteobacteria; c__Gammaproteobacteria; o__Enterobacteriales; f__Enterobacteriaceae; g__Klebsiella	1	0	1	1	0	2	10	0	0	0	0	0	50	1	0	0	0	0
d__Bacteria; k__norank_d__Bacteria; p__Bacteroidetes; c__Bacteroidia; o__Bacteroidales; f__Prevotellaceae; g__unclassified_f__Prevotellaceae	0	0	0	0	7	4	0	0	16	9	0	10	0	0	0	0	8	13
d__Bacteria; k__norank_d__Bacteria; p__Firmicutes; c__Clostridia; o__Clostridiales; f__Family_XIII; g__unclassified_f__Family_XIII	6	14	7	12	9	2	0	0	0	4	0	0	0	0	1	1	2	0
d__Bacteria; k__norank_d__Bacteria; p__Firmicutes; c__Clostridia; o__Clostridiales; f__Lachnospiraceae; g__Lachnospiraceae_ND3007_group	0	0	0	0	1	26	0	0	0	0	0	0	0	0	0	0	0	0
d__Bacteria; k__norank_d__Bacteria; p__Firmicutes; c__Clostridia; o__Clostridiales; f__Lachnospiraceae; g__Dorea	4	3	2	8	2	1	15	0	1	4	1	1	0	1	0	0	0	0
d__Bacteria; k__norank_d__Bacteria; p__Firmicutes; c__Clostridia; o__Clostridiales; f__Lachnospiraceae; g__Eubacterium]_ventriosum_group	3	8	2	15	15	5	0	0	1	6	0	0	0	0	0	2	0	2
d__Bacteria; k__norank_d__Bacteria; p__Firmicutes; c__Clostridia; o__Clostridiales; f__Ruminococcaceae; g__Anaerofilum	6	2	3	7	21	8	0	0	0	4	0	0	0	0	1	7	0	2
d__Bacteria; k__norank_d__Bacteria; p__Proteobacteria; c__Gammaproteobacteria; o__Betaproteobacteriales; f__Burkholderiaceae; g__Ralstonia	1	3	1	3	4	2	0	3	6	0	0	1	4	1	0	1	1	2
d__Bacteria; k__norank_d__Bacteria; p__Firmicutes; c__Clostridia; o__Clostridiales; f__Peptococcaceae; g__Peptococcus	0	3	0	8	3	0	0	0	0	10	0	0	0	1	1	15	0	0
d__Bacteria; k__norank_d__Bacteria; p__Actinobacteria; c__Actinobacteria; o__Coriobacteriales; f__Coriobacteriales_Incertae_Sedis; g__norank_f__Coriobacteriales_Incertae_Sedis	7	2	1	1	4	6	0	2	1	0	0	1	0	2	0	3	0	2
d__Bacteria; k__norank_d__Bacteria; p__Firmicutes; c__Bacilli; o__Bacillales; f__Staphylococcaceae; g__Staphylococcus	4	4	22	0	0	0	2	0	2	4	0	1	2	3	0	0	2	0
d__Bacteria; k__norank_d__Bacteria; p__Actinobacteria; c__Actinobacteria; o__Coriobacteriales; f__unclassified_o__Coriobacteriales; g__unclassified_o__Coriobacteriales	0	0	3	4	0	3	2	0	1	3	0	0	0	3	0	4	0	0
d__Bacteria; k__norank_d__Bacteria; p__Firmicutes; c__Clostridia; o__Clostridiales; f__Ruminococcaceae; g__Ruminiclostridium_1	0	0	4	0	0	0	0	0	3	6	0	0	0	2	0	3	9	0
d__Bacteria; k__norank_d__Bacteria; p__Firmicutes; c__Clostridia; o__Clostridiales; f__Christensenellaceae; g__Catabacter	6	3	2	0	4	0	0	0	0	1	1	0	0	1	0	0	1	0
d__Bacteria; k__norank_d__Bacteria; p__Firmicutes; c__Clostridia; o__Clostridiales; f__Caldicoprobacteraceae; g__Caldicoprobacter	1	0	4	2	0	0	0	0	0	0	0	0	0	0	0	1	9	1
d__Bacteria; k__norank_d__Bacteria; p__Proteobacteria; c__Gammaproteobacteria; o__Betaproteobacteriales; f__Burkholderiaceae; g__Burkholderia-Caballeronia-Paraburkholderia	1	1	0	5	4	2	0	6	2	0	0	2	3	0	0	0	0	1
d__Bacteria; k__norank_d__Bacteria; p__Firmicutes; c__Clostridia; o__Clostridiales; f__Christensenellaceae; g__unclassified_f__Christensenellaceae	0	0	0	0	0	9	1	0	0	0	0	0	0	0	0	0	0	0
d__Bacteria; k__norank_d__Bacteria; p__Firmicutes; c__Erysipelotrichia; o__Erysipelotrichales; f__Erysipelotrichaceae; g__Holdemania	0	0	0	0	0	9	3	1	0	0	0	0	0	0	0	0	0	0
d__Bacteria; k__norank_d__Bacteria; p__Firmicutes; c__Bacilli; o__Lactobacillales; f__Aerococcaceae; g__Globicatella	2	4	0	0	0	1	0	0	5	3	0	0	1	0	0	0	2	0
d__Bacteria; k__norank_d__Bacteria; p__Proteobacteria; c__Gammaproteobacteria; o__Pasteurellales; f__Pasteurellaceae; g__Haemophilus	0	0	0	0	0	0	0	20	0	0	0	0	5	0	0	0	0	0
d__Bacteria; k__norank_d__Bacteria; p__Firmicutes; c__Clostridia; o__Clostridiales; f__Lachnospiraceae; g__Coprococcus_1	0	0	0	0	0	8	0	0	0	0	0	0	0	0	0	0	0	0
d__Bacteria; k__norank_d__Bacteria; p__Bacteroidetes; c__Bacteroidia; o__Bacteroidales; f__Rikenellaceae; g__Rikenella	1	3	1	0	0	0	0	0	1	0	0	0	0	2	0	0	2	0
d__Bacteria; k__norank_d__Bacteria; p__Firmicutes; c__Clostridia; o__Clostridiales; f__Lachnospiraceae; g__Lachnospira	0	14	0	0	2	4	0	0	0	0	0	0	0	0	0	0	0	0
d__Bacteria; k__norank_d__Bacteria; p__Actinobacteria; c__Actinobacteria; o__Coriobacteriales; f__Eggerthellaceae; g__norank_f__Eggerthellaceae	2	2	1	0	0	2	0	0	2	1	0	0	0	0	0	0	0	0
d__Bacteria; k__norank_d__Bacteria; p__Firmicutes; c__Erysipelotrichia; o__Erysipelotrichales; f__Erysipelotrichaceae; g__Erysipelotrichaceae_UCG-004	0	1	1	0	0	4	0	1	2	1	0	0	0	0	0	2	0	0
d__Bacteria; k__norank_d__Bacteria; p__Firmicutes; c__Erysipelotrichia; o__Erysipelotrichales; f__Erysipelotrichaceae; g__Erysipelotrichaceae_UCG-003	0	0	0	0	0	0	0	0	0	0	0	0	0	0	0	0	0	0
d__Bacteria; k__norank_d__Bacteria; p__Lentisphaerae; c__Lentisphaeria; o__Victivallales; f__Victivallaceae; g__Victivallis	0	0	1	0	0	0	1	0	1	4	1	0	0	0	0	0	0	0
d__Bacteria; k__norank_d__Bacteria; p__Actinobacteria; c__Actinobacteria; o__Coriobacteriales; f__Eggerthellaceae; g__Gordonibacter	0	0	0	0	0	0	0	1	0	4	0	0	0	1	2	1	0	0
d__Bacteria; k__norank_d__Bacteria; p__Firmicutes; c__Bacilli; o__Bacillales; f__Bacillaceae; g__unclassified_f__Bacillaceae	0	0	0	0	0	0	0	15	0	0	0	0	0	0	0	0	0	0
d__Bacteria; k__norank_d__Bacteria; p__Firmicutes; c__Bacilli; o__Bacillales; f__Staphylococcaceae; g__Jeotgalicoccus	0	0	2	0	0	0	0	0	0	1	0	0	0	0	0	0	0	0
d__Bacteria; k__norank_d__Bacteria; p__Proteobacteria; c__Gammaproteobacteria; o__Pseudomonadales; f__Moraxellaceae; g__Acinetobacter	0	0	0	0	0	0	3	0	0	0	0	1	5	0	0	0	0	0
d__Bacteria; k__norank_d__Bacteria; p__Firmicutes; c__Bacilli; o__Bacillales; f__Planococcaceae; g__Kurthia	0	0	12	0	0	0	0	0	0	0	0	0	0	0	0	0	0	0
d__Bacteria; k__norank_d__Bacteria; p__Proteobacteria; c__Gammaproteobacteria; o__Pseudomonadales; f__Pseudomonadaceae; g__Pseudomonas	8	2	0	0	0	0	0	0	0	0	0	0	0	0	0	0	0	0
d__Bacteria; k__norank_d__Bacteria; p__Firmicutes; c__Clostridia; o__Clostridiales; f__Clostridiaceae_1; g__Candidatus_Arthromitus	0	0	0	0	0	0	0	0	0	0	0	2	0	0	0	3	0	0
d__Bacteria; k__norank_d__Bacteria; p__Firmicutes; c__Clostridia; o__Clostridiales; f__Lachnospiraceae; g__Lachnospiraceae_UCG-010	2	1	0	0	1	0	1	0	0	2	0	0	0	0	0	0	0	0
d__Bacteria; k__norank_d__Bacteria; p__Firmicutes; c__Clostridia; o__DTU014; f__norank_o__DTU014; g__norank_o__DTU014	0	0	0	0	0	1	0	0	0	0	0	0	0	0	0	0	0	0
d__Bacteria; k__norank_d__Bacteria; p__Firmicutes; c__Erysipelotrichia; o__Erysipelotrichales; f__Erysipelotrichaceae; g__Clostridium]_innocuum_group	0	0	0	0	0	2	4	0	0	0	0	0	0	0	0	0	0	0
d__Bacteria; k__norank_d__Bacteria; p__Firmicutes; c__Clostridia; o__Clostridiales; f__Peptococcaceae; g__unclassified_f__Peptococcaceae	0	3	0	0	0	0	0	2	0	0	0	0	0	0	0	0	0	0
d__Bacteria; k__norank_d__Bacteria; p__Lentisphaerae; c__Lentisphaeria; o__Victivallales; f__vadinBE97; g__norank_f__vadinBE97	0	0	0	0	0	0	0	0	0	0	0	0	0	0	0	0	0	0
d__Bacteria; k__norank_d__Bacteria; p__Firmicutes; c__Clostridia; o__Clostridiales; f__Ruminococcaceae; g__Phocea	0	0	0	0	0	0	2	0	0	0	0	0	0	0	0	0	0	0
d__Bacteria; k__norank_d__Bacteria; p__Actinobacteria; c__Actinobacteria; o__Corynebacteriales; f__Nocardiaceae; g__Rhodococcus	0	0	0	0	0	0	0	0	1	0	0	0	0	0	0	0	0	0
d__Bacteria; k__norank_d__Bacteria; p__Firmicutes; c__Clostridia; o__Clostridiales; f__Ruminococcaceae; g__DTU089	0	0	0	0	0	1	0	1	0	0	0	0	0	0	0	0	1	0
d__Bacteria; k__norank_d__Bacteria; p__Proteobacteria; c__Gammaproteobacteria; o__Betaproteobacteriales; f__Burkholderiaceae; g__Massilia	0	0	0	0	0	0	0	0	0	0	0	0	4	0	0	0	0	0
d__Bacteria; k__norank_d__Bacteria; p__Patescibacteria; c__WS6_Dojkabacteria; o__norank_c__WS6_Dojkabacteria; f__norank_c__WS6_Dojkabacteria; g__norank_c__WS6_Dojkabacteria	0	0	0	0	0	0	0	0	1	0	0	0	0	0	0	0	0	0
d__Bacteria; k__norank_d__Bacteria; p__Proteobacteria; c__Alphaproteobacteria; o__Rhodobacterales; f__Rhodobacteraceae; g__Paracoccus	0	3	0	0	0	0	0	0	0	0	0	0	0	0	0	0	0	0
d__Bacteria; k__norank_d__Bacteria; p__Proteobacteria; c__Gammaproteobacteria; o__Betaproteobacteriales; f__Burkholderiaceae; g__Hydrogenophaga	0	0	0	0	0	0	0	0	0	0	0	0	0	0	0	0	0	0
d__Bacteria; k__norank_d__Bacteria; p__Firmicutes; c__Clostridia; o__Clostridiales; f__Ruminococcaceae; g__Acetanaerobacterium	0	0	0	0	0	0	0	0	0	0	0	0	0	0	0	0	0	0
d__Bacteria; k__norank_d__Bacteria; p__Cyanobacteria; c__Oxyphotobacteria; o__Chloroplast; f__norank_o__Chloroplast; g__norank_o__Chloroplast	0	0	0	0	0	0	0	0	0	1	0	0	0	0	0	1	0	0
d__Bacteria; k__norank_d__Bacteria; p__Bacteroidetes; c__Bacteroidia; o__Sphingobacteriales; f__Sphingobacteriaceae; g__Sphingobacterium	0	0	0	0	0	0	0	0	0	0	0	0	0	0	0	0	0	0
d__Bacteria; k__norank_d__Bacteria; p__Proteobacteria; c__Alphaproteobacteria; o__Caulobacterales; f__Caulobacteraceae; g__Brevundimonas	0	0	0	0	0	0	0	0	0	0	0	0	0	0	0	0	0	0
d__Bacteria; k__norank_d__Bacteria; p__Firmicutes; c__Bacilli; o__Bacillales; f__Bacillaceae; g__Bacillus	0	0	0	0	0	0	0	0	0	0	0	0	0	0	0	0	0	0
